# Supplementary material for: Identification of host plant use of adults of a long–distance migratory insect, Mythimna separata
Source: PLoS One. 2017 Sep 5;12(9):e0184116. doi: 10.1371/journal.pone.0184116 (PMC5584948; doi:10.1371/journal.pone.0184116)
Supplement: S1 Text — (TXT) [file pone.0184116.s001.txt]

>1
AAATGGTTGGGAATTCACGTTCTCATCATCTTTGGTAAAGTCAAGTCCACCGCGTAGACATTCATAAACAGCTCTACCGTAATTCTTAGCGGATAACCCCAATTTTGGTTTAATAGTACATCCCAATAGAGGACGACCATACTTGTTCAATTTATCTCTTTCAACTTGGATCCCGTGAGGTGGTCCTTGGAAAGTTTTAGAATACGCGGGAGGGATTCGTAGATCCTCTAGACGTAGAGCACGCAGGGCTTTGAACCCAAATACATTACCCACAATGGACGTAAACATGTTAGTAACAGAACCTTCTTCAAAAAGGTCTAAAGGGTAAGCTACATAACATATATATTGATTTTCTTCTCCAGCAACGGGCTCAATGTTGTAGCATCGTCCTTTGTAACGATCAAGGCTAGTAAGCCCATCGGTCCACACGGTTGTCCATGTACCAGTAGAAGATTCCGCAGCTACCGCAGCCCCTGCTTCCTCGGGCGGAACTCCGGGTTGAGGAGTTACTCGGAATGCTGCCAAGATATCAGTATCTTTGGTTGGATACTCAGGAGTATAATAAGTCAATTTATAATCTTTAACACCGGCTTTGAATCCAACACTTGCTTTA
similar number of sequences:17
>2
TAAAGCAAGTGTTGGATTCAAAGCTGGTGTTAAAGATTATAAATTGACTTATTATACTCCTGACTATCAAACCAAAGATACTGATATCTTGGCAGCCTTCCGAGTAACTCCTCAACCTGGAGTTCCGCCGGAGGAAGCAGGGGCCGCGGTAGCTGCTGAATCTTCCACTGGGACATGGACAACTGTGTGGACTGACGGGCTTACCAGTCTTGATCGTTACAAAGGACGATGCTACCACATCGAGCCGGTTGCTGGAGAAGAAAATCAATTTATTGCTTATGTAGCTTACCCCTTAGACCTCTTTGAAGAAGGTTCTGTTACTAACATGTTTACTTCCATTGTGGGTAATGTATTTGGATTCAAGGCCCTGCGCGCTCTACGTCTGGAGGATTTGCGAATCCCTACTTCTTATTCTAAAACTTTCCAAGGTCCGCCTCATGGCATCCAAGTTGAGAGGGATAAATTAAACAAGTATGGCCGCCCCCTATTAGGATGTACTATTAAACCTAAATTGGGATTATCCGCTAAGAATTACGGTAGAGCAGTTTATGAATGTCTCCGCGGTGGGCTTGATTTTACCAAAGATGATGAGAACGTTAATTCCCAACCATTTATGCGTTGGAGAGACCGTTTCCTATTTTGTGCCGAAGCAATTTATAAAGCGCAGGCTGAAACAGGTGAAATCAAGGGGCATTACTTGAAT
similar number of sequences:4
>3
AAATGGTTGGGAATTCACATTTTCATCATCTTTTGTAAAATCAAGTCCACCGCGGAGACATTCATAAACTGCTCTACCGTAATTCTTAGCAGATAACCCCAATTTAGGTTTAATAGTACATCCCAATAGGGGACGGCCATACTTGTTCAATTTATCTCTCTCAACTTGGATGCCGTGAGGCGGACCTTGGAAAGTTTTAATATAAGAATTAGGGATTCGCAAATCCTCCAGACGTAGAGCGCGCAGGGCCTTGAACCCAAATACATTACCTACAATGGAAGTAAACATGTTAGTAACAGAACCTTCTTCAAAAAGGTCTAGGGGATAAGCTACATAAGCAATAAATTGACTTTCTTCTCCAGGAACAGGCTCGATGTTGTAGCATCGTCCTTTGTAACGATCAAGACTGGTAAGCCCATCGGTCCACACAGTTGTCCATGTACCAGTAGAAGATTCGGCAGCTACCGCGGCACCCGCTTCTTCAGGTGGAACTCCAGGTTGAGGAGTTACTCGGAATGCTGCCAAGATATCAGTATCTTTGGTTTCATATTCAGGAGTATAATAAGTCAATTTATAATCTTTAACACCAGCTTTAAACCCAACACTTGCTTTA
similar number of sequences:2
>6
TAAAGCGAGTGTTGGATTCAAGGCCGGTGTTAAAGATTATAAATTGACTTATTATACTCCTGACTATGTAACCAAAGATACTGATATCTTGGCAGCATTCCGAGTAACTCCTCAGCCCGGAGTTCCACCCGAGGAAGCGGGGGCTGCGGTAGCTGCGGAATCTTCTACTGGTACCTGGACAGCTGTGTGGACCGATGGGCTTACCAGCCTTGATCGTTACAAAGGGCGATGCTACAACATTGAGCCCGTTGCTGGAGAAGAGAATCAATATATATGTTATGTAGCTTACCCGTTAGACCTTTTTGAAGAAGGTTCTGTTACTAACATGTTTACTTCCATTGTGGGTAATGTATTTGGTTTCAAAGCACTGCGCGCTCTACGTCTAGAGGATCTACGAATCCCTCCTGCGTATACTAAAACTTTCCAAGGCCCGCCTCACGGCATCCAAGTTGAGAGAGATAAATTGAACAAGTATGGCCGTCCCCTGTTGGGATGTACTATTAAACCTAAACTGGGGTTATCCGCGAAGAATTATGGTAGGGCGGTTTATGAATGTCTACGTGGTGGACTTGACTTTACCAAAGATGATGAGAACGTGAACTCCCAACCATTTATGCGTTGGAGGGACCGTTTCTTATTTTGTGCGGAAGCTCTTTATAAAGCTCAAGCTGAAACAGGTGAAATCAAAGGTCATTACTTGAAT
similar number of sequences:1
>7
AAATGTTGGATTTAAGGCTGGGGTTAAAGATTATAAATTAACTTATTATACTCCGGACTATGAAACCAAGGATACCGATATTTTGGCAGCCTTTCGAGTCACTCCTCAACCCGGAGTTCCCCCGGAAGAAGCAGGGGCCGCAGTAGCTGCCGAATCGTCTACTGGTACATGGACAACTGTGTGGACCGATGGGCTTACGAGCCTTGATCGTTACAAAGGGAGATGCTATCACATCGAGCCCGTTGCCGGAGAAGAAACTCAATTTATTGCTTATGTAGCTTACCCATTAGACCTTTTTGAAGAAGGTTCTGTTACTAACATGTTTACTTCCATTGTGGGTAATGTATTTGGATTTAAAGCACTGCGTGCTCTACGTCTAGAAGATTTGCGAATCCCAACTGCGTATATTAAAACATTTCAAGGCCCGCCTCACGGCATCCAAGTTGAGAGAGATAAATTGAACAAGTATGGTCGTCCCCTATTGGGATGTACTATTAAACCAAAATTAGGGTTATCCGCTAAAAACTACGGCAGAGCAGTTTATGAATGTCTTCGTGGTGGACTTGATTTTACTAAAGATGATGAGAACGTCAACTCCCAACCCTTTATGCGGTGGAGAGATCGTTTCTTATTTTGTGCCGAAGCCATTTATAAAGCACAGGCTGAAACAGGTGAAATCAAAGGCCATTACTTGAAT
similar number of sequences:3
>8
TAAAGCAAGTGTTGGGTTCAAAGCTGGTGTTAAAGATTACAAATTGACTTATTATACTCCTGACTATGAAACCAAAGATACTGATATCTTGGCAGCATTCCGAGTAACTCCTCAACCTGGAGTTCCGCCTGAAGAAGCAGGTGCCGCGGTAGCTGCTGAATCTTCTACTGGTACATGGACAACTGTGTGGACCGATGGGCTTACCAGTCTTGATCGTTACAAAGGACGATGCTACCACATCGAGCCCGTTGCTGGAGAAGAAAATCAATATATTGCTTATGTAGCTTATCCCTTAGGCCTTTTTGAAGAAGGTTCTGTTACTAACATGTTTACTTCCATTGTGGGTAATGTATTTGGGTTCAAGGCCCTGCGCGCTCTACGTCTGGAGGATTTGCGAATCCCTACTGCTTATATTAAAACTTTCCAAGGTCCGCCTCACGGCATCCAAGTTGAGAGAGATAAATTGAACAAGTATGGCCGTCCCCTATTGGGATGTACTATTAAACCTAAATTGGGTTTATCCGCTAAGAATTACGGTAGAGCAGTTTATGAATGTCTCCGCGGCGGACTTGATTTTACCAAAGATGATGAAAATGTGAATTCCCAACCATTTAT
similar number of sequences:1
>9
TAAAGCAAGCGTTGGATTTAAAGCTGGTGTTAAAGATTACAAATTGACTTATTATACTCCTGAGTATGAAACCCAAGATACTGATATCTTGGCAGCATTCCGAGTAAGTCCTCAACCGGGAGTTCCACCCGAAGAAGCGGGGGCTGCAGTAGCTGCTGAATCTTCTACTGGTACATGGACAACTGTATGGACCGACGGACTTACCAGTCTTGATCGTTACAAAGGACGATGCTACCACATCGAGCCTGTTGCTGGAGAAGAAAATCAATATATTTGTTATGTAGCGTATCCCTTAGACCTTTTTGAAGAAGGTTCTGTTACTAACATGTTTACTTCCATTGTGGGTAACGTATTTGGGTTCAAAGCTCTGCGTGCTCTACGTTTGGAGGATTTACGAATCCCTGTTGCTTATATAAAAACTTTCCAAGGCCCGCCTCACGGTATCCAAGTTGAGAGAGATAAATTGAACAAGTACGGCCGCCCCCTATTGGGATGCACTATTAAACCAAAATTGGGGTTATCCGCTAAAAACTATGGTCGAGCATGTTATGAATGTCTTC
GTGGTGGACTTGATTTTACCAAAGATGATGAAAACGTGAACTCCCAGCCGTTT

similar number of sequences:4
>10
TAAAGCAAGTGTTGGATTCAAGGCTGGTGTTAAAGAGTATAAATTGACTTATTATACTCCTGACTATGAAACCAAAGATACTGATATCTTAGCAGCATTCCGAGTAACTCCTCAACCTGGAGTTCCGCCTGAGGAAGCGGGGGCTGCGGTAGCTGCTGAATCTTCTACTGGTACATGGACAACTGTGTGGACCGACGGACTTACCAGTCTTGATCGTTATAAAGGACGATGCTACCACATCGAGCCCGTTGCTGGAGAAGAAAGTCAATTTATTGCTTATGTAGCTTATCCTTTAGACCTTTTTGAAGAAGGTTCTGTTACTAATATGTTTACTTCCATTGTGGGTAATGTATTTGGGTTCAAAGCCTTACGCGCTCTGCGTCTGGAGGATTTGCGAATCCCTCCTGCTTATTCTAAAACTTTCCAAGGCCCGCCTCACGGCATCCAAGTTGAGAGAGATAAATTGAACAAGTATGGCCGCCCTCTATTAGGCTGTACTATTAAACCTAAATTAGGGTTATCCGCTAAGAATTACGGTAGAGCTGTTTATGAATGTCTTCGCGGTGGACTTGATTTTACCAAAGACGATGAAAACGTAAACTCCCAACCATTTATGCGTTGGAGAGACCGTTTCTTATTTTGTGCTGAAGCAATTTATAAAGCACAAGCTGAAACAGGTGAAATCAAAGGGCATTATTTGAAT
similar number of sequences:1
